# Supplementary material for: Polyphenol Profiling of Chestnut Pericarp, Integument and Curing Water Extracts to Qualify These Food By-Products as a Source of Antioxidants
Source: Molecules. 2021 Apr 17;26(8):2335. doi: 10.3390/molecules26082335 (PMC8073822; doi:10.3390/molecules26082335)
Supplement: Supplementary file 1 [file molecules-26-02335-s001.zip]

Archive with 1 entries (1 files):
- molecules-1175216-supplementary.pdf
